# Supplementary material for: Did the general practice residents well adapt to real public health prevention ——a study from the COVID-19 prevention training in China
Source: BMC Med Educ. 2022 Dec 1;22:831. doi: 10.1186/s12909-022-03882-x (PMC9713135; doi:10.1186/s12909-022-03882-x)
Supplement: Supplementary file 1 — Result of the restropective survery of GP training for prevetion during the COVID-19. [file 12909_2022_3882_MOESM1_ESM.xlsx]

## Sheet:  Sheet1
Result of the restropective survery of GP training for prevetion during the COVID-19
serial number	1 Have you participated in community epidemic prevention work?	At which year of GP training period when you participated in the COVID-19 prevention	3 Your participation in epidemic prevention and control is a few months after the outbreak	5 (Pre-screening triage)	5 (isolated hotel)	5 (case transfer)	5 (Epidemiological investigation)	5 (Other community prevention and control)	6 (Infectious Disease Reporting System)	6 (put on and take off isolation gown)	6 (Community hospital infection prevention and control)	6 (New crown spread and key points of prevention and control)	6 (other)	7 (undergraduate teacher)	7 (Teachers from relevant departments of the hospital)	7 (Community Base Teacher)	7 (Grass-level government, street office and hotel staff)	7 (Senior brothers and sisters and other teachers)	8. The level of mental and cognitive stress when you participated in the prevention and control work	9. Do you have a heavy physical and physical burden when you complete the prevention and control work?	10. Do you have a strong sense of time urgency when you complete the prevention and control work?	11. When you complete the prevention and control work, how much effort does it require compared to other tasks	12. During your participation in the prevention and control work, will you feel pressure, pressure or worry about the task?	13 Participating in the prevention and control of the COVID19 epidemic, the satisfaction score of your training gain is	14 Are you willing to participate in epidemic prevention and control and continue to receive relevant training	15 (Basics of Infectious Diseases)	15 (putting on and taking off isolation gowns and other aseptic operations)	15 (Hospital sense training)	15 (other)	15 (none)	16 (Undergraduate Education)	16 (training stage)	16 (Continuing Education)	16 (online self-study or other)	16 (none)	How responsible you are for epidemic prevention and control in a community in the future
1	1	3	3	0	1	0	0	0	0	0	1	0	0	0	0	0	1	0	3	3	5	3	3	97	2	0	0	0	0	1	0	0	0	0	1	5
2	1	3	2	0	0	1	0	0	0	1	1	0	0	0	1	0	0	0	3	2	2	2	3	90	2	1	0	0	0	0	0	0	1	0	0	3
3	1	2	4	1	0	1	1	0	1	1	1	1	0	1	1	1	0	1	3	4	3	3	2	62	4	1	1	1	0	0	1	1	1	1	0	4
4	1	1	4	0	1	0	0	0	0	1	0	1	1	0	1	0	1	0	3	4	4	3	3	93	2	0	1	1	1	0	1	1	1	1	0	1
5	2	-3	-3	-3	-3	-3	-3	-3	-3	-3	-3	-3	-3	-3	-3	-3	-3	-3	-3	-3	-3	-3	-3	-3	4	0	0	0	0	1	1	0	0	0	0	1
6	1	2	4	1	0	0	0	0	0	0	0	1	0	0	0	1	0	0	2	3	3	3	3	94	4	1	1	1	0	0	1	1	0	0	0	1
7	1	1	2	1	1	0	1	0	0	1	1	0	0	0	0	1	0	0	4	3	3	3	3	85	2	1	1	1	0	0	1	1	1	0	0	2
8	1	2	3	1	0	0	0	0	0	1	0	0	0	0	1	0	0	0	3	4	3	3	4	66	4	0	1	1	0	0	0	1	0	0	0	3
9	1	2	2	1	1	0	0	0	1	1	1	1	0	1	0	1	0	0	2	1	2	3	2	87	4	1	1	1	0	0	0	1	1	0	0	2
10	1	1	1	1	0	0	1	0	0	0	0	1	0	0	1	1	0	0	2	2	2	2	2	72	3	1	0	0	0	0	1	0	0	0	0	2
11	2	-3	-3	-3	-3	-3	-3	-3	-3	-3	-3	-3	-3	-3	-3	-3	-3	-3	-3	-3	-3	-3	-3	-3	4	1	0	0	0	0	1	0	0	0	0	1
12	2	-3	-3	-3	-3	-3	-3	-3	-3	-3	-3	-3	-3	-3	-3	-3	-3	-3	-3	-3	-3	-3	-3	-3	4	1	1	1	0	0	1	1	0	1	0	1
13	2	-3	-3	-3	-3	-3	-3	-3	-3	-3	-3	-3	-3	-3	-3	-3	-3	-3	-3	-3	-3	-3	-3	-3	5	0	1	0	0	0	1	0	0	0	0	1
14	1	3	2	1	0	0	0	1	1	1	0	1	0	0	1	0	0	0	3	3	1	2	2	83	4	1	1	1	0	0	1	1	0	0	0	1
15	1	1	4	1	1	0	0	0	1	1	1	1	0	1	1	1	1	1	1	3	3	2	2	95	4	1	1	1	0	0	1	0	0	0	0	1
16	1	1	4	1	0	0	0	0	0	0	1	0	0	0	0	1	0	0	2	3	3	3	3	68	2	1	1	1	0	0	1	0	0	0	0	1
17	2	-3	-3	-3	-3	-3	-3	-3	-3	-3	-3	-3	-3	-3	-3	-3	-3	-3	-3	-3	-3	-3	-3	-3	3	1	1	1	0	0	0	1	0	0	0	1
18	1	3	2	1	0	0	1	0	1	1	1	1	0	0	1	1	0	0	2	2	3	3	3	60	4	1	1	1	0	0	1	1	0	0	0	3
19	1	1	2	1	0	0	0	0	0	0	0	1	0	0	0	1	0	0	3	3	3	3	3	56	4	1	1	0	0	0	0	1	0	0	0	1
20	1	2	4	1	0	0	0	0	1	1	1	1	0	1	1	0	0	0	3	3	3	3	3	63	4	1	1	1	0	0	1	1	0	1	0	2
21	2	-3	-3	-3	-3	-3	-3	-3	-3	-3	-3	-3	-3	-3	-3	-3	-3	-3	-3	-3	-3	-3	-3	-3	4	1	1	0	0	0	1	1	0	0	0	1
22	1	1	4	0	0	0	1	0	1	1	1	1	0	1	1	1	0	1	1	1	1	2	2	98	5	1	0	1	0	0	1	0	0	0	0	1
23	2	-3	-3	-3	-3	-3	-3	-3	-3	-3	-3	-3	-3	-3	-3	-3	-3	-3	-3	-3	-3	-3	-3	-3	3	1	1	1	0	0	1	1	1	1	0	1
24	1	2	4	1	0	0	0	0	0	0	1	1	0	0	0	1	0	0	2	2	3	4	3	95	4	1	1	1	0	0	1	1	0	0	0	1
25	2	-3	-3	-3	-3	-3	-3	-3	-3	-3	-3	-3	-3	-3	-3	-3	-3	-3	-3	-3	-3	-3	-3	-3	5	1	1	1	0	0	1	1	0	0	0	5
26	1	2	2	1	1	1	1	0	1	1	0	0	0	1	1	1	0	0	3	3	3	3	3	79	2	1	1	1	0	0	1	1	1	0	0	2
27	2	-3	-3	-3	-3	-3	-3	-3	-3	-3	-3	-3	-3	-3	-3	-3	-3	-3	-3	-3	-3	-3	-3	-3	4	1	1	1	1	0	1	1	0	1	0	1
28	1	3	2	1	1	0	1	0	1	1	1	1	0	0	1	1	0	0	3	3	3	4	3	82	4	0	1	1	0	0	1	1	0	0	0	1
29	1	2	1	1	0	0	1	1	0	1	0	0	0	0	0	1	0	0	3	3	3	3	3	90	4	1	1	1	0	0	1	1	0	1	0	2
30	1	2	1	1	0	0	1	0	1	1	1	1	0	0	0	1	0	0	3	3	3	3	3	51	4	0	1	1	0	0	1	1	0	0	0	2
31	1	2	3	1	0	0	0	0	1	1	0	1	0	0	0	1	0	0	2	3	3	3	3	82	4	1	1	1	0	0	1	1	0	0	0	2
32	1	2	3	1	1	0	0	0	0	1	1	1	0	0	0	1	1	1	4	4	4	3	3	84	2	1	1	1	0	0	1	1	1	1	0	1
33	1	2	1	1	0	0	0	1	1	1	1	1	0	1	1	1	0	0	3	4	3	4	3	81	3	0	1	1	0	0	0	1	1	0	0	2
34	2	-3	-3	-3	-3	-3	-3	-3	-3	-3	-3	-3	-3	-3	-3	-3	-3	-3	-3	-3	-3	-3	-3	-3	4	0	1	1	0	0	0	0	1	1	0	1
35	1	3	4	0	1	0	0	0	0	1	1	1	0	0	1	1	0	0	1	1	1	1	1	90	4	1	1	1	0	0	1	1	0	0	0	1
36	1	1	1	1	0	0	1	0	0	1	0	1	0	0	0	1	0	0	3	3	3	3	3	50	4	1	1	1	0	0	1	1	0	0	0	3
37	2	-3	-3	-3	-3	-3	-3	-3	-3	-3	-3	-3	-3	-3	-3	-3	-3	-3	-3	-3	-3	-3	-3	-3	4	0	1	1	0	0	1	0	0	1	0	1
38	2	-3	-3	-3	-3	-3	-3	-3	-3	-3	-3	-3	-3	-3	-3	-3	-3	-3	-3	-3	-3	-3	-3	-3	3	1	0	1	0	0	1	0	0	0	0	1
39	1	3	2	1	1	0	1	0	1	1	1	1	0	0	1	1	0	0	3	3	4	3	2	76	5	0	1	1	0	0	1	1	0	1	0	2
40	1	1	4	1	0	0	1	0	0	1	0	1	0	0	1	0	0	0	3	3	3	3	3	76	4	1	1	1	0	0	1	0	0	0	0	1
41	1	1	1	1	0	0	1	0	1	1	1	1	0	0	1	1	0	0	2	2	2	3	2	82	3	1	1	1	0	0	1	1	0	1	0	2
42	1	2	4	1	0	0	0	0	0	1	0	0	0	0	1	0	0	0	3	3	3	3	3	66	4	1	1	1	0	0	1	1	0	0	0	3
43	1	2	4	1	1	0	0	0	1	1	1	1	0	1	1	1	0	0	1	1	1	1	1	74	3	1	1	1	0	0	1	1	0	1	0	1
44	1	2	4	1	0	0	0	0	0	0	1	1	0	0	0	1	0	1	3	3	3	3	3	67	4	1	1	1	0	0	1	1	0	0	0	1
45	2	-3	-3	-3	-3	-3	-3	-3	-3	-3	-3	-3	-3	-3	-3	-3	-3	-3	-3	-3	-3	-3	-3	-3	4	1	1	1	0	0	1	1	0	0	0	1
46	2	-3	-3	-3	-3	-3	-3	-3	-3	-3	-3	-3	-3	-3	-3	-3	-3	-3	-3	-3	-3	-3	-3	-3	4	1	0	1	0	0	0	0	1	1	0	3
47	1	2	3	0	1	1	0	0	1	1	0	1	0	1	1	1	0	0	3	3	3	2	3	78	4	1	1	1	0	0	1	1	0	0	0	1
48	1	4	3	0	1	0	0	0	1	1	1	1	0	1	1	1	1	1	2	3	3	3	3	77	4	1	0	1	0	0	1	1	1	1	0	3
49	1	2	4	1	0	0	0	0	0	1	0	1	0	0	0	1	0	0	2	3	2	2	2	70	4	0	0	1	0	0	1	1	0	0	0	1
50	1	2	1	1	0	0	1	1	1	1	1	1	0	1	1	1	0	0	3	3	4	5	3	85	4	1	1	1	0	0	1	1	0	0	0	3
51	1	1	4	0	1	0	0	0	1	1	0	0	0	0	0	1	0	0	4	4	4	4	4	80	4	1	1	1	0	0	0	1	0	0	0	2
52	1	4	1	1	1	0	1	1	1	1	1	1	0	1	1	1	1	1	3	3	3	3	3	100	5	1	1	1	1	0	1	1	0	0	0	2
53	1	4	1	1	1	0	1	1	1	1	1	1	0	1	1	1	1	1	3	3	3	3	3	100	5	1	1	1	0	0	1	1	0	0	0	2
54	1	2	4	1	0	0	1	0	1	1	1	1	0	1	1	1	0	0	3	4	4	5	3	73	5	1	1	1	0	0	1	1	1	1	0	4
55	1	2	2	1	0	0	1	1	1	0	1	1	0	1	0	1	0	0	4	4	4	4	4	80	4	0	1	1	0	0	1	1	0	1	0	5
56	1	3	2	1	0	0	0	1	1	1	1	1	0	1	1	0	0	0	2	2	3	4	2	64	4	1	1	1	0	0	1	0	0	0	0	5
57	2	-3	-3	-3	-3	-3	-3	-3	-3	-3	-3	-3	-3	-3	-3	-3	-3	-3	-3	-3	-3	-3	-3	-3	4	0	0	0	0	1	1	0	0	0	0	1
58	2	-3	-3	-3	-3	-3	-3	-3	-3	-3	-3	-3	-3	-3	-3	-3	-3	-3	-3	-3	-3	-3	-3	-3	3	0	1	1	0	0	1	1	0	0	0	2
59	2	-3	-3	-3	-3	-3	-3	-3	-3	-3	-3	-3	-3	-3	-3	-3	-3	-3	-3	-3	-3	-3	-3	-3	4	0	0	0	0	1	1	0	0	1	0	5
60	1	4	2	0	1	0	0	0	1	0	0	0	0	1	0	1	0	0	4	3	3	4	5	84	4	0	0	1	0	0	1	1	0	0	0	1
61	2	-3	-3	-3	-3	-3	-3	-3	-3	-3	-3	-3	-3	-3	-3	-3	-3	-3	-3	-3	-3	-3	-3	-3	4	1	1	1	0	0	1	0	0	1	0	1
62	2	-3	-3	-3	-3	-3	-3	-3	-3	-3	-3	-3	-3	-3	-3	-3	-3	-3	-3	-3	-3	-3	-3	-3	5	1	1	1	0	0	1	1	0	1	0	1
63	1	3	3	1	0	0	0	0	1	1	1	1	0	0	0	1	0	0	3	3	3	3	3	90	4	1	1	1	0	0	0	1	1	0	0	2
64	1	1	4	1	0	0	1	0	0	1	0	1	0	0	0	1	0	0	2	4	4	3	3	100	4	1	1	1	0	0	1	1	0	1	0	3
65	2	-3	-3	-3	-3	-3	-3	-3	-3	-3	-3	-3	-3	-3	-3	-3	-3	-3	-3	-3	-3	-3	-3	-3	4	0	0	0	0	1	0	0	0	1	0	1
66	2	-3	-3	-3	-3	-3	-3	-3	-3	-3	-3	-3	-3	-3	-3	-3	-3	-3	-3	-3	-3	-3	-3	-3	5	1	0	1	1	0	0	0	0	0	1	1
67	1	2	2	1	1	0	0	1	0	1	1	1	0	0	1	1	0	1	2	2	2	3	3	77	4	1	1	1	0	0	1	1	1	1	0	3
68	2	-3	-3	-3	-3	-3	-3	-3	-3	-3	-3	-3	-3	-3	-3	-3	-3	-3	-3	-3	-3	-3	-3	-3	3	1	1	1	1	0	1	1	0	1	0	1
69	1	3	4	1	1	0	0	0	1	1	1	1	0	0	0	1	0	0	3	3	3	3	3	81	2	1	1	1	0	0	1	1	0	0	0	4
70	1	3	1	1	0	0	0	0	1	1	1	0	0	1	0	1	1	0	3	3	3	3	3	84	2	0	1	1	0	0	0	1	0	0	0	2
71	2	-3	-3	-3	-3	-3	-3	-3	-3	-3	-3	-3	-3	-3	-3	-3	-3	-3	-3	-3	-3	-3	-3	-3	5	1	1	1	0	0	1	1	0	1	0	1
72	1	2	4	1	0	0	0	0	1	1	1	1	0	0	0	1	0	0	3	3	3	4	3	86	4	0	1	1	0	0	1	1	0	0	0	3
73	1	1	4	1	0	0	0	0	1	1	1	1	0	1	1	1	0	0	3	3	3	3	3	95	5	1	1	1	0	0	1	1	1	1	0	5
74	1	1	2	1	0	0	1	0	1	1	0	1	0	0	1	1	0	0	3	3	3	3	3	80	4	1	0	0	0	0	1	0	0	0	0	4
75	1	2	4	1	0	0	0	0	1	1	0	1	0	0	0	1	0	0	3	3	3	3	3	70	4	1	1	1	0	0	1	1	0	0	0	1
76	1	1	4	1	1	0	0	0	1	1	1	1	0	1	1	1	0	1	1	1	1	1	1	76	3	1	1	1	0	0	0	1	0	1	0	1
77	1	1	4	1	1	0	0	0	0	1	0	1	0	0	0	1	1	1	3	3	3	3	3	97	4	1	1	0	0	0	1	0	0	0	0	1
78	2	-3	-3	-3	-3	-3	-3	-3	-3	-3	-3	-3	-3	-3	-3	-3	-3	-3	-3	-3	-3	-3	-3	-3	4	1	1	1	0	0	1	1	0	1	0	5
79	1	2	2	1	1	0	0	0	1	1	1	1	0	1	1	1	1	1	2	2	4	3	1	90	4	1	0	1	0	0	0	1	0	0	0	1
80	1	1	1	0	0	0	1	0	1	1	1	1	0	1	0	1	0	0	1	1	1	1	1	100	4	1	1	1	0	0	1	1	1	0	0	1
81	1	2	3	0	1	0	0	0	0	1	0	1	0	1	1	1	0	0	3	3	3	3	3	76	4	1	1	1	0	0	1	1	0	0	0	1
82	1	1	4	1	0	0	0	0	1	1	1	1	0	1	1	1	0	1	3	3	3	3	3	100	5	1	1	0	0	0	1	0	0	1	0	1
83	1	2	2	1	0	0	1	1	0	1	1	1	0	1	1	1	0	0	3	3	3	3	3	79	4	1	1	1	0	0	1	1	1	1	0	2
84	2	-3	-3	-3	-3	-3	-3	-3	-3	-3	-3	-3	-3	-3	-3	-3	-3	-3	-3	-3	-3	-3	-3	-3	4	1	1	1	0	0	1	1	0	0	0	1
85	1	2	2	1	0	0	1	0	0	1	1	0	0	0	1	1	0	0	3	3	3	3	3	78	4	1	1	1	0	0	0	1	0	0	0	2
86	2	-3	-3	-3	-3	-3	-3	-3	-3	-3	-3	-3	-3	-3	-3	-3	-3	-3	-3	-3	-3	-3	-3	-3	3	0	0	0	1	0	0	0	0	1	0	4
87	1	2	3	1	0	0	0	0	0	1	0	1	0	0	0	1	0	0	3	3	4	3	3	78	4	1	1	1	0	0	1	1	0	0	0	2
88	1	1	3	0	0	0	1	0	1	1	1	1	0	1	1	1	0	1	4	3	4	4	3	90	4	1	1	1	0	0	1	1	0	1	0	1
89	1	2	2	0	0	0	1	1	0	0	0	1	1	0	0	1	0	0	1	1	3	2	1	100	4	0	1	1	0	0	1	0	0	0	0	1
90	2	-3	-3	-3	-3	-3	-3	-3	-3	-3	-3	-3	-3	-3	-3	-3	-3	-3	-3	-3	-3	-3	-3	-3	4	1	1	1	0	0	1	0	0	1	0	1
91	2	-3	-3	-3	-3	-3	-3	-3	-3	-3	-3	-3	-3	-3	-3	-3	-3	-3	-3	-3	-3	-3	-3	-3	4	1	1	1	0	0	0	1	1	1	0	1
92	2	-3	-3	-3	-3	-3	-3	-3	-3	-3	-3	-3	-3	-3	-3	-3	-3	-3	-3	-3	-3	-3	-3	-3	5	1	0	0	0	0	1	0	0	0	0	1
93	1	4	2	1	1	1	1	0	1	1	1	1	0	1	1	1	1	1	1	1	2	4	3	85	5	1	1	1	0	0	1	1	1	0	0	2
94	2	-3	-3	-3	-3	-3	-3	-3	-3	-3	-3	-3	-3	-3	-3	-3	-3	-3	-3	-3	-3	-3	-3	-3	4	0	1	0	0	0	1	1	0	0	0	5
95	2	-3	-3	-3	-3	-3	-3	-3	-3	-3	-3	-3	-3	-3	-3	-3	-3	-3	-3	-3	-3	-3	-3	-3	4	1	1	0	0	0	1	0	0	0	0	1
96	2	-3	-3	-3	-3	-3	-3	-3	-3	-3	-3	-3	-3	-3	-3	-3	-3	-3	-3	-3	-3	-3	-3	-3	4	1	1	1	0	0	1	0	0	1	0	2
97	1	2	2	1	1	0	1	0	1	1	1	1	0	0	1	1	0	0	3	3	3	3	3	76	4	0	1	1	0	0	1	1	0	1	0	1
98	2	-3	-3	-3	-3	-3	-3	-3	-3	-3	-3	-3	-3	-3	-3	-3	-3	-3	-3	-3	-3	-3	-3	-3	4	1	1	1	0	0	1	1	1	1	0	2
99	2	-3	-3	-3	-3	-3	-3	-3	-3	-3	-3	-3	-3	-3	-3	-3	-3	-3	-3	-3	-3	-3	-3	-3	4	1	1	1	0	0	1	0	0	1	0	1
100	1	4	4	0	1	0	0	0	1	1	1	1	0	1	1	1	1	1	3	3	3	3	3	78	4	1	1	1	0	0	1	1	0	0	0	3
101	2	-3	-3	-3	-3	-3	-3	-3	-3	-3	-3	-3	-3	-3	-3	-3	-3	-3	-3	-3	-3	-3	-3	-3	4	0	1	1	0	0	0	1	0	1	0	1
102	1	1	4	1	1	0	1	0	1	1	1	1	0	1	1	1	0	1	1	3	2	3	3	91	4	1	1	1	0	0	1	1	0	1	0	5
103	2	-3	-3	-3	-3	-3	-3	-3	-3	-3	-3	-3	-3	-3	-3	-3	-3	-3	-3	-3	-3	-3	-3	-3	5	1	1	1	0	0	1	1	0	1	0	3
104	1	2	3	1	1	0	0	0	1	1	1	1	0	1	0	1	1	0	3	3	3	3	3	81	4	0	0	0	0	1	1	0	0	1	0	1
105	2	-3	-3	-3	-3	-3	-3	-3	-3	-3	-3	-3	-3	-3	-3	-3	-3	-3	-3	-3	-3	-3	-3	-3	5	1	1	1	0	0	1	0	0	0	0	4
106	1	2	1	1	0	0	1	1	1	1	1	1	0	1	1	1	0	1	3	3	3	3	3	52	4	1	1	1	0	0	1	1	1	1	0	1
107	1	3	4	1	0	0	1	0	1	1	1	1	0	0	1	1	0	0	2	4	4	2	5	60	4	0	1	1	0	0	0	1	0	1	0	2
108	1	2	3	1	0	0	1	0	0	1	1	1	0	1	0	1	0	0	1	3	4	4	5	100	5	1	0	1	0	0	1	1	1	0	0	2
109	2	-3	-3	-3	-3	-3	-3	-3	-3	-3	-3	-3	-3	-3	-3	-3	-3	-3	-3	-3	-3	-3	-3	-3	4	1	1	1	0	0	1	0	0	1	0	2
110	1	1	4	1	0	0	0	0	0	0	1	1	0	1	1	1	0	0	3	3	3	3	3	81	4	1	1	1	0	0	1	0	0	0	0	1
111	1	1	4	1	0	0	0	0	0	0	1	1	0	0	0	1	0	1	3	4	3	4	4	76	5	1	1	1	0	0	1	1	0	1	0	1
112	1	3	2	1	1	0	0	1	1	1	1	1	0	1	1	1	0	0	2	2	3	3	3	90	5	1	1	1	0	0	0	1	0	0	0	1
113	1	1	3	1	0	1	1	0	1	1	1	1	0	1	1	1	0	1	3	2	4	3	3	100	5	1	1	1	0	0	0	1	0	0	0	1
114	1	1	2	1	0	0	0	0	0	1	1	1	0	1	0	1	0	0	4	4	4	3	4	74	4	0	0	1	0	0	1	0	0	0	0	1
115	1	2	4	1	0	0	1	0	1	1	1	1	0	1	1	1	1	1	3	3	3	3	3	99	4	1	1	1	0	0	1	1	1	1	0	1
116	2	-3	-3	-3	-3	-3	-3	-3	-3	-3	-3	-3	-3	-3	-3	-3	-3	-3	-3	-3	-3	-3	-3	-3	4	1	1	1	0	0	1	0	0	0	0	1
117	1	3	2	1	0	0	1	0	1	1	1	1	0	1	1	0	0	0	3	3	3	3	3	93	4	1	1	1	0	0	1	1	0	0	0	2
118	1	3	3	0	0	0	0	1	1	1	1	1	0	1	0	1	1	1	3	3	3	3	3	100	5	1	1	1	0	0	1	0	1	0	0	2
119	1	1	4	1	0	0	0	0	0	1	1	0	0	0	0	1	0	0	3	3	3	3	3	85	4	1	1	1	0	0	1	1	1	1	0	2
120	1	2	4	1	0	0	0	0	1	1	0	1	0	1	1	1	0	1	3	3	3	4	3	86	5	1	1	1	0	0	1	1	0	1	0	1
121	1	2	4	1	1	0	1	0	0	1	1	1	0	1	1	1	0	1	4	3	4	4	4	85	4	1	1	1	0	0	1	1	0	0	0	1
122	1	1	4	1	0	0	0	0	0	1	1	0	0	0	0	1	0	1	3	3	3	3	2	70	4	0	1	1	0	0	0	1	0	0	0	1
123	1	1	2	1	1	1	1	0	1	1	1	1	0	0	0	1	0	0	3	3	3	3	2	100	4	1	1	1	1	0	1	1	1	1	0	2
124	2	-3	-3	-3	-3	-3	-3	-3	-3	-3	-3	-3	-3	-3	-3	-3	-3	-3	-3	-3	-3	-3	-3	-3	4	1	1	1	0	0	1	1	0	0	0	1
125	1	2	2	1	0	0	1	0	1	1	1	1	0	0	1	1	0	0	5	4	4	2	2	100	5	1	1	1	0	0	1	1	1	1	0	2
126	1	1	4	1	0	0	0	0	0	0	0	1	1	0	0	1	0	0	3	3	3	3	3	91	4	1	1	0	0	0	1	0	0	1	1	1
127	1	2	2	1	1	0	0	0	1	1	1	1	0	1	1	1	1	1	3	4	4	4	3	100	5	1	1	1	0	0	1	1	1	0	0	2
128	1	3	3	1	0	0	0	0	1	1	1	1	0	0	1	1	0	0	3	3	3	4	3	86	4	1	1	1	0	0	1	1	0	1	0	3
129	1	3	4	1	1	1	1	0	1	1	1	1	0	1	1	1	1	0	3	3	4	3	3	100	4	1	1	1	0	0	1	1	0	1	0	5
130	2	-3	-3	-3	-3	-3	-3	-3	-3	-3	-3	-3	-3	-3	-3	-3	-3	-3	-3	-3	-3	-3	-3	-3	5	1	1	1	0	0	1	1	1	0	0	1
131	2	-3	-3	-3	-3	-3	-3	-3	-3	-3	-3	-3	-3	-3	-3	-3	-3	-3	-3	-3	-3	-3	-3	-3	1	0	0	0	0	1	0	0	0	0	1	5
132	2	-3	-3	-3	-3	-3	-3	-3	-3	-3	-3	-3	-3	-3	-3	-3	-3	-3	-3	-3	-3	-3	-3	-3	5	1	1	1	0	0	0	0	1	0	0	2
133	2	-3	-3	-3	-3	-3	-3	-3	-3	-3	-3	-3	-3	-3	-3	-3	-3	-3	-3	-3	-3	-3	-3	-3	5	1	1	1	0	0	1	1	1	1	0	3
134	1	1	4	1	0	0	0	0	1	1	1	1	0	1	1	1	0	1	1	1	3	3	3	79	5	1	1	1	0	0	1	0	0	1	0	1
135	1	1	4	1	0	0	0	0	1	1	1	1	0	1	1	1	0	0	3	4	4	4	4	84	4	1	1	1	0	0	1	0	0	0	0	1
136	1	3	3	1	0	0	0	1	0	1	1	1	0	0	1	1	0	1	3	3	3	3	3	93	4	1	1	1	0	0	0	1	0	0	0	1
137	1	3	2	1	1	1	1	0	1	1	1	1	0	0	0	1	1	0	3	3	3	3	3	81	4	1	1	1	0	0	1	1	0	1	0	3
138	1	2	2	1	0	0	0	1	1	1	0	1	0	1	1	1	0	0	4	4	4	3	3	75	4	1	1	1	0	0	1	1	0	0	0	5
139	1	2	1	1	1	1	1	0	1	1	1	1	0	0	0	1	0	0	4	3	4	4	3	90	5	1	1	1	0	0	1	1	0	1	0	4
140	1	3	4	1	1	0	0	1	0	1	1	1	1	1	1	1	0	0	2	3	3	4	4	85	4	1	1	1	0	0	1	1	0	1	0	2
141	1	1	4	0	1	0	0	0	1	1	1	1	0	0	0	1	0	0	4	4	4	4	4	100	4	1	1	1	0	0	1	0	0	0	0	2
142	1	1	4	1	0	0	1	0	1	1	1	1	0	1	1	1	0	0	3	3	3	3	3	100	5	1	1	1	1	0	1	0	0	1	0	1
143	1	3	4	0	1	0	0	0	0	1	1	0	0	0	0	1	0	0	1	1	1	3	2	93	5	1	1	1	0	0	1	1	0	0	0	1
144	1	2	3	0	1	0	0	0	1	1	1	1	1	0	0	1	0	0	3	2	3	2	3	79	4	1	1	1	0	0	1	1	0	0	0	1
145	2	-3	-3	-3	-3	-3	-3	-3	-3	-3	-3	-3	-3	-3	-3	-3	-3	-3	-3	-3	-3	-3	-3	-3	4	0	1	0	0	0	0	0	0	1	0	3
146	2	-3	-3	-3	-3	-3	-3	-3	-3	-3	-3	-3	-3	-3	-3	-3	-3	-3	-3	-3	-3	-3	-3	-3	4	1	1	1	0	0	1	0	0	1	0	1
147	1	3	2	1	0	0	1	0	1	1	1	1	0	1	1	1	1	0	3	3	3	3	3	89	4	1	1	1	0	0	1	0	0	0	0	1
148	1	1	4	1	0	0	0	0	0	0	0	0	1	0	0	1	0	0	3	3	3	3	3	61	4	1	1	1	0	0	0	0	1	0	0	5
149	1	2	2	1	1	1	0	0	0	0	0	1	0	0	0	1	0	0	3	4	3	3	3	80	4	1	1	1	0	0	1	0	0	0	0	2
150	1	2	2	1	1	0	1	0	1	1	1	1	0	1	1	1	1	0	3	3	3	3	3	100	4	1	1	1	0	0	1	1	0	0	0	1
151	1	1	4	0	0	0	1	0	1	0	0	1	0	0	1	1	0	0	3	3	3	2	4	51	4	1	1	1	0	0	1	0	0	0	0	1
152	1	2	2	1	0	0	0	0	0	1	1	0	0	0	0	1	0	0	4	4	3	4	4	83	4	0	1	0	0	0	1	1	0	1	0	1
153	1	1	4	1	1	0	0	0	1	1	0	1	0	0	0	1	0	0	3	3	3	3	3	98	4	1	1	1	0	0	1	0	0	0	0	1
154	1	4	4	0	0	0	1	0	1	1	0	1	0	0	1	0	0	0	3	3	3	3	3	100	4	1	0	1	0	0	1	1	1	1	0	3
155	1	3	2	1	1	0	1	0	1	1	1	1	0	1	1	1	0	1	3	4	4	4	3	82	4	1	1	1	0	0	1	1	0	1	0	2
156	1	3	3	1	0	0	1	0	1	1	1	1	0	1	1	1	0	1	3	4	4	4	4	87	5	1	1	1	0	0	1	1	0	0	0	1
157	1	1	4	1	0	0	0	0	1	1	1	1	0	1	0	1	0	0	2	3	3	3	3	41	3	1	1	1	0	0	1	0	0	0	0	2
158	1	1	4	0	1	0	1	0	1	1	1	1	0	1	1	1	1	0	4	3	3	4	2	85	4	1	1	1	0	0	1	1	1	1	0	2
159	2	-3	-3	-3	-3	-3	-3	-3	-3	-3	-3	-3	-3	-3	-3	-3	-3	-3	-3	-3	-3	-3	-3	-3	3	0	0	1	0	0	0	1	0	0	0	5
160	1	3	4	1	1	0	0	0	0	1	1	0	0	0	0	1	0	0	3	3	3	3	3	74	4	1	1	1	0	0	1	1	0	0	0	2
161	1	1	4	1	0	0	0	0	1	1	1	1	0	0	1	1	0	1	4	4	3	3	4	66	3	1	1	0	0	0	1	0	0	0	0	5
162	1	1	4	1	1	1	1	0	1	1	0	1	0	1	0	1	1	0	2	2	2	4	3	83	4	1	0	0	0	0	1	0	0	0	0	4
163	1	1	4	1	0	0	0	0	0	0	0	1	1	0	0	1	0	0	4	4	5	5	5	75	3	0	0	0	0	1	0	0	0	1	0	5
164	1	2	4	1	0	0	1	0	0	1	0	1	0	0	0	1	0	0	3	3	3	3	3	83	3	1	1	1	0	0	1	1	0	0	0	2
165	1	1	2	1	0	0	1	1	1	1	1	1	0	0	1	1	0	0	3	2	4	4	3	100	5	1	1	1	0	0	0	1	0	1	0	1
166	1	4	4	0	0	0	1	0	1	1	1	1	1	1	1	1	0	1	4	3	5	4	3	91	4	1	1	1	0	0	1	1	0	1	0	4
167	1	1	3	1	0	0	0	0	1	1	1	1	1	0	1	1	0	0	3	4	4	3	3	88	5	1	1	1	0	0	1	1	0	1	0	1
168	1	2	2	1	0	0	0	1	0	1	0	1	0	1	1	1	0	0	3	4	3	3	3	80	4	0	1	1	0	0	1	1	0	0	0	1
169	1	3	2	1	1	1	0	1	1	1	1	1	0	0	0	1	0	0	1	3	3	3	3	94	4	1	1	1	0	0	1	1	0	1	0	1
170	2	-3	-3	-3	-3	-3	-3	-3	-3	-3	-3	-3	-3	-3	-3	-3	-3	-3	-3	-3	-3	-3	-3	-3	5	1	1	1	0	0	1	0	0	1	0	2
171	1	2	3	1	0	0	1	0	1	1	1	1	0	1	1	1	1	1	3	3	3	2	2	76	4	1	1	1	0	0	1	1	0	1	0	1
172	1	1	4	1	0	0	1	0	0	0	1	1	0	0	0	1	0	0	3	4	3	3	2	100	5	1	1	0	0	0	1	1	0	0	0	1
173	1	2	1	1	0	0	1	0	1	1	0	1	0	0	1	1	0	0	3	3	4	5	5	93	4	1	1	1	0	0	1	1	0	0	0	3
174	1	1	4	1	0	0	0	0	1	1	1	1	0	0	0	1	0	0	3	3	3	3	3	92	3	1	1	1	0	0	1	1	0	0	0	1
175	1	3	2	1	1	1	1	1	0	1	1	1	0	1	0	1	1	1	3	3	3	4	4	100	5	1	1	1	0	0	1	1	0	0	0	1
176	1	2	4	1	1	0	0	0	1	1	1	1	0	0	1	1	0	0	3	3	3	3	3	90	5	1	1	1	0	0	1	1	1	1	0	1
177	1	1	4	1	1	0	0	0	1	1	1	1	0	0	1	1	0	1	3	3	3	3	2	93	4	1	1	1	0	0	1	1	0	0	0	2
178	1	3	2	0	1	0	1	0	0	1	1	1	0	1	1	1	1	0	3	3	3	4	4	81	4	1	1	1	0	0	1	1	1	1	0	3
179	1	1	1	1	0	0	1	0	1	1	1	1	0	1	1	1	0	0	3	4	4	3	3	81	4	1	1	1	0	0	1	1	0	0	0	3
180	1	1	4	1	0	0	1	0	1	1	1	1	0	0	0	1	0	1	3	3	3	3	3	83	3	1	1	1	0	0	1	1	0	0	0	1
181	1	1	2	1	0	0	1	0	1	1	1	1	0	1	1	1	0	0	1	1	1	5	1	100	5	1	1	0	0	0	1	1	0	1	0	2
182	2	-3	-3	-3	-3	-3	-3	-3	-3	-3	-3	-3	-3	-3	-3	-3	-3	-3	-3	-3	-3	-3	-3	-3	5	1	1	1	0	0	1	1	0	1	0	3
183	1	3	4	1	0	0	1	1	1	1	1	1	0	0	0	1	0	0	3	3	3	3	2	89	5	1	1	1	0	0	1	1	0	1	0	2
184	1	2	2	1	1	1	1	0	1	1	1	1	0	1	1	1	0	0	3	3	3	3	3	98	2	1	1	1	0	0	1	1	1	1	0	2
185	1	3	4	1	1	0	1	0	1	1	1	1	0	1	0	1	0	0	4	4	4	4	4	90	3	1	0	1	0	0	1	1	0	0	0	1
186	1	1	4	1	0	0	0	0	1	1	1	1	0	0	1	0	0	1	1	1	1	1	1	70	4	1	1	1	0	0	1	0	0	1	0	1
187	1	1	2	1	1	0	0	0	1	1	1	1	1	1	1	1	0	0	3	3	3	3	3	100	5	1	0	1	0	0	1	0	0	0	0	1
188	1	2	4	1	0	0	1	0	1	1	1	1	0	1	1	1	0	0	2	2	4	4	2	81	5	1	1	1	0	0	1	1	0	1	0	5
189	1	2	2	1	0	0	1	1	1	1	1	1	0	1	0	1	0	0	3	3	2	3	3	85	4	1	1	1	0	0	1	1	1	0	0	1
190	1	2	2	1	0	0	1	0	1	1	1	1	0	0	1	1	0	0	3	4	3	3	3	83	2	1	1	1	0	0	1	1	0	0	0	2
